# Supplementary material for: Single-cell and spatial dissection of precancerous lesions underlying the initiation process of oral squamous cell carcinoma
Source: Cell Discov. 2023 Mar 13;9:28. doi: 10.1038/s41421-023-00532-4 (PMC10011538; doi:10.1038/s41421-023-00532-4)
Supplement: Supplementary file 2 — Supplementary Table S1 [file 41421_2023_532_MOESM2_ESM.xlsx]

## Sheet: Supplementary Table S1
Supplementary Table S1: patient and sample information
Sample ID	Gender	Age	Tissue location	Disease status (pathological diagnosis)	Dysplasia degree	DOI	Disease_ stage	Assay	Information (Primary or recurrent)	Information (Medical history)	Alcohol consumption	Smoking status	Betel quid and areca nut chewing	ScRNA-seq/ST feature Meet the criterium (N+DN+T)?
Patient 1	M	56	Tongue	OLK+SCC	moderate	<5mm	T1N0M0	scRNA Seq	Primary	OLK for 6 years	drinker (heavy)	current	never	√
Patient 2	M	77	Tongue	OLK+SCC	moderate to severe	<5mm	T1N0M0	scRNA Seq+ST	Primary	OLK for 15 years	\	\	\	√
Patient 3	F	68	Tongue	OLK alongwith Ulceration	mild	<5mm	\	ST	Ulceration		\	\	\	\ (No tumor region in the ST features)
Patient 4	F	78	Cheek	OLK+SCC	moderate to severe	2mm	T1N0M0	ST	Recurrent	SCC 1 years ago, ulceration in upper lip, OLK in cheek for 3 months	never	never	never	\ (No OLK region in the ST features)
Patient 5	F	70	Tongue	OLK+SCC	moderate to severe	<5mm	T1N0M0	ST	Recurrent	OLK for 18 years, recurrent OLK+SCC (T1N0M0)	never	never	never	\ (No OLK region in the ST features)
Patient 6	M	64	Tongue	OLK+SCC	moderate to severe	<5mm	T1N0M0	ST	Primary	Tumor with white stripe for 6 months	\	never	never	√
Patient 7	F	63	Tongue	OLK+SCC	moderate to severe	<5mm	T1N0M0	ST	Primary	OLK 2 and 12 years ago, recurrent OLK for 6 months	never	never	never	√
Patient 8	M	57	Tongue	OLK alongwith ulceration+SCC	moderate to severe	<5mm	T1N0M0	ST	Primary	OLK + ulceration for 2 years	never	never	never	√
Patient 9	F	46	Tongue	OLK+SCC	moderate to severe	<5mm	T1N0M0	scRNA Seq	Recurrent	OLK for 6 years, SCC 1 years ago, OLK+SCC for 2 months	never	never	never	√
Patient 10	M	66	Tongue	OLK alongwith ulceration+SCC	moderate to severe	1-2mm	T1N1M0	scRNA Seq	Primary	OLK for 9 years, ulceration recently	never	never	never	√
Patient 11	F	49	Tongue	OLK+SCC	moderate to severe	<5mm	T1N0M0	scRNA Seq	Primary	OLK for 4 years	never	never	never	√
Patient 12	M	64	Tongue	OLK+SCC	moderate to severe	<5mm	T1N0M0	scRNA Seq	Primary	OLK for 3 years	drinker (mild)	former	never	√
SCC, squamous cell carcinoma; OLK, oral leukoplakia; ST: Spatial transcriptome; scRNA Seq: single-cell RNA sequencing
