# Supplementary material for: Single-cell and spatial dissection of precancerous lesions underlying the initiation process of oral squamous cell carcinoma
Source: Cell Discov. 2023 Mar 13;9:28. doi: 10.1038/s41421-023-00532-4 (PMC10011538; doi:10.1038/s41421-023-00532-4)
Supplement: Supplementary file 3 — Supplementary Table S2 [file 41421_2023_532_MOESM3_ESM.xlsx]

## Sheet: Supplementary Table S2
Supplementary Table S2: statistics for evaluating the quality of scRNA-seq (10x genomics)
	Patient2_N-DN	Patient2_T	Patient2_DN	Patient9_N	Patient9_DN	Patient9_T	Patient10_N-DN	Patient10_T	Patient11_DN	Patient11_T	Patient12_N	Patient12_DN	Patient12_T
Notes	Number of N :Number of DN=1:2						Number of N :Number of DN=6:1
Estimated Number of Cells	7000	11223	5490	8944	10756	7803	4239	12704	8831	7794	7098	10565	14245
Fraction Reads in Cells	73.00%	89.70%	0.67	0.843	0.744	0.853	0.473	0.776	0.716	0.806	0.861	0.696	0.629
Mean Reads per Cell	43270	29299	60688	42813	33829	45776	77500	27846	49398	55060	52688	28337	24265
Median Genes per Cell	1507	672	1374	1598	1364	1558	672	1006	1380	1388	1627	1123	720
Total Genes Detected	20577	20577	20301	20567	21306	20955	19580	21689	20631	20745	20859	20977	20919
Median UMI Counts per Cell	4093	1706	4109	4080	3402	4433	2176	2442	3828	3882	4953	2716	1772
Sequencing Saturation	0.585	0.672	0.699	0.637	0.474	0.607	0.819	0.526	0.675	0.691	0.679	0.541	0.5
Q30 Bases in UMI	0.948	0.943	0.949	0.965	0.932	0.965	0.919	0.942	0.964	0.963	0.964	0.964	0.964
Reads Mapped to Genome	0.954	0.956	0.957	0.909	0.896	0.927	0.841	0.92	0.954	0.951	0.955	0.952	0.952
Numbers of single cells for 10X droplets	9000	6000	6000	7000	8000	7000	9000	6000	7000	7000	7000	8000	8000
Cell viability before library construction	0.864	0.97	0.77	0.93	0.72	0.91	0.4	0.8	0.73	0.73	0.75	0.55	0.55
