# Supplementary material for: Single-cell and spatial dissection of precancerous lesions underlying the initiation process of oral squamous cell carcinoma
Source: Cell Discov. 2023 Mar 13;9:28. doi: 10.1038/s41421-023-00532-4 (PMC10011538; doi:10.1038/s41421-023-00532-4)
Supplement: Supplementary file 4 — Supplementary Table S3 [file 41421_2023_532_MOESM4_ESM.xlsx]

## Sheet: Supplementary Table S3
Supplementary Table S3: statistics for evaluating the quality of ST (10x genomics)
	Patient1	Patient2	Patient3	Patient4	Patient5	Patient6	Patient7	Patient8
Notes(Inclusion of disease states)	N DN T	DN T	N DN(early OLK)	T	T	N DN T	N DN T	N DN T
Number of spots under tissue	2086	3089	3370	3703	3917	3070	3401	4137
Mean Reads per spot	171384	97881.2	104734	92480.6	79854.1	121007	106582	88854.6
Median genes per spot	4938	5048	4281.5	5078	4050	3852	1625	3696
Median UMI Counts per spot	18751	28289	17924	18805	15642	22442.5	4798	16179
