# Supplementary material for: Single-cell and spatial dissection of precancerous lesions underlying the initiation process of oral squamous cell carcinoma
Source: Cell Discov. 2023 Mar 13;9:28. doi: 10.1038/s41421-023-00532-4 (PMC10011538; doi:10.1038/s41421-023-00532-4)
Supplement: Supplementary file 5 — Supplementary Table S4 [file 41421_2023_532_MOESM5_ESM.xlsx]

## Sheet: Supplementary Table S4
Supplementary Table S4: Statistics for cell numbers of each cluster in patients with scRNA-seq (Related to Fig. 1f)
Cluster	Patient10_N-DN	Patient10_T	Patient11_DN	Patient11_T	Patient12_DN	Patient12_N	Patient12_T	Patient2_DN	Patient2_N-DN	Patient_2T	Patient9_DN	Patient9_N	Patient9_T
T_cell	701	1273	2776	2409	818	2317	650	1201	2316	1408	1967	5023	2534
Epithelial_cell	306	1316	89	132	189	51	49	73	132	236	600	194	813
B_cell	20	42	41	53	26	1454	63	21	22	492	20	61	139
Plasma_cell	80	280	27	279	38	260	139	24	27	134	137	109	155
Myeloid_cell	273	531	899	427	1000	119	249	226	393	817	616	587	369
Fibroblast_cell	300	1441	371	794	1470	457	2078	771	806	105	1201	223	297
Endothelial_cell	111	990	435	415	1047	317	766	77	98	57	1270	156	469
Myocyte	13	35	1	0	9	1	9	191	193	3	0	0	0
NK	104	112	180	201	74	80	61	221	285	66	234	564	299
Pericyte_SMC	43	519	87	144	341	70	396	16	28	20	333	50	209
Mast_cell	22	402	53	148	132	72	130	9	42	187	276	154	379
