# Supplementary material for: Single-cell and spatial dissection of precancerous lesions underlying the initiation process of oral squamous cell carcinoma
Source: Cell Discov. 2023 Mar 13;9:28. doi: 10.1038/s41421-023-00532-4 (PMC10011538; doi:10.1038/s41421-023-00532-4)
Supplement: Supplementary file 6 — Supplementary Table S5 [file 41421_2023_532_MOESM6_ESM.xlsx]

## Sheet: Supplementary Table S5
Supplementary Table S5: chosen marker genes for scoring celltype and subclusters in a celltype with a ST feature （marker genes were selected based on scRNA-seq data, related to Fig. 1g and Fig. 5e ）
Cluster	allmarkers.gene		SubCluster	allmarkers.gene
T_cell	CD3D		Macro_APOE	APOE
T_cell	TRAC		Macro_APOE	APOC1
T_cell	TRBC1		Macro_APOE	GPNMB
T_cell	CD2		Macro_APOE	TREM2
T_cell	CD3G		Macro_NRG1	NRG1
Epithelial_cell	S100A2		Macro_NRG1	AOAH
Epithelial_cell	KRT5		Macro_NRG1	SORL1
Epithelial_cell	KRT6A		CD4_TNFRSF4+Treg	TNFRSF9
Epithelial_cell	SFN		CD4_TNFRSF4+Treg	IL2RA
B_cell	CD79A		CD4_TNFRSF4+Treg	LAIR2
B_cell	MS4A1		CD4_TNFRSF4+Treg	FOXP3
B_cell	TNFRSF13C
Plasma_cell	JCHAIN
Plasma_cell	MZB1
Plasma_cell	CD79A
Plasma_cell	TNFRSF17
Myeloid_cell	LYZ
Myeloid_cell	C15orf48
Myeloid_cell	C1QA
Myeloid_cell	AIF1
Myeloid_cell	FCER1G
Fibroblast_cell	CFD
Fibroblast_cell	LUM
Fibroblast_cell	COL1A1
Fibroblast_cell	SFRP2
Fibroblast_cell	FBLN1
Endothelial_cell	VWF
Endothelial_cell	PECAM1
Endothelial_cell	CLDN5
Endothelial_cell	SOX18
Myocyte	ACTA1
Myocyte	CKM
Myocyte	DES
Myocyte	MB
Myocyte	TCAP
NK	GNLY
NK	KLRD1
NK	KLRB1
NK	KLRC1
Pericyte_SMC	TAGLN
Pericyte_SMC	ACTA2
Pericyte_SMC	RGS5
Pericyte_SMC	MCAM
Mast_cell	TPSB2
Mast_cell	TPSAB1
Mast_cell	CPA3
Mast_cell	MS4A2
Mast_cell	HPGDS
