# Supplementary material for: Single-cell and spatial dissection of precancerous lesions underlying the initiation process of oral squamous cell carcinoma
Source: Cell Discov. 2023 Mar 13;9:28. doi: 10.1038/s41421-023-00532-4 (PMC10011538; doi:10.1038/s41421-023-00532-4)
Supplement: Supplementary file 7 — Supplementary Table S6 [file 41421_2023_532_MOESM7_ESM.xlsx]

## Sheet: Supplementary Table S6
	Supplementary Table S6: Cell numers in each celltype of different disease stages for scRNA-seq (related to Fig. 1d-f)
	Cluster_CellType	Group	Cell number	cell number for a celltype	Proportions for a celltype
	Epithelial_cell	T	2546	4180	0.0653717
	Epithelial_cell	DN	951
	Epithelial_cell	N-DN	438
	Epithelial_cell	N	245
	Myeloid_cell	T	2393	6506	0.101748
	Myeloid_cell	DN	2741
	Myeloid_cell	N-DN	666
	Myeloid_cell	N	706
	CD4T	T	4775	12655	0.197914
	CD4T	DN	3097
	CD4T	N-DN	1599
	CD4T	N	3184
	CD8T	T	2990	10932	0.170967
	CD8T	DN	3259
	CD8T	N-DN	1407
	CD8T	N	3276
	Fibroblast_cell	T	4715	10314	0.161302
	Fibroblast_cell	DN	3813
	Fibroblast_cell	N-DN	1106
	Fibroblast_cell	N	680
	Endothelial_cell	T	2697	6208	0.097088
	Endothelial_cell	DN	2829
	Endothelial_cell	N-DN	209
	Endothelial_cell	N	473
	B_cell	T	789	2454	0.0383785
	B_cell	DN	108
	B_cell	N-DN	42
	B_cell	N	1515
	Plasma_cell	T	987	1689	0.0264146
	Plasma_cell	DN	226
	Plasma_cell	N-DN	107
	Plasma_cell	N	369
	Pericyte	T	835	1279	0.0200025
	Pericyte	DN	342
	Pericyte	N-DN	39
	Pericyte	N	63
	Myocyte	T	47	455	0.00711582
	Myocyte	DN	201
	Myocyte	N-DN	206
	Myocyte	N	1
	SMC	T	453	977	0.0152795
	SMC	DN	435
	SMC	N-DN	32
	SMC	N	57
	NK	T	739	2481	0.0388008
	NK	DN	709
	NK	N-DN	389
	NK	N	644
	Mast_cell	T	1246	2006	0.0313722
	Mast_cell	DN	470
	Mast_cell	N-DN	64
	Mast_cell	N	226
