# Supplementary material for: Single-cell and spatial dissection of precancerous lesions underlying the initiation process of oral squamous cell carcinoma
Source: Cell Discov. 2023 Mar 13;9:28. doi: 10.1038/s41421-023-00532-4 (PMC10011538; doi:10.1038/s41421-023-00532-4)
Supplement: Supplementary file 8 — Supplementary Table S7 [file 41421_2023_532_MOESM8_ESM.xls]

## Sheet: Sheet1
Supplementary Table S7
Signature genes chosen for analyses on Gepia2 website (relates to Fig. S8c-d)
Cluster 2-Mesen_CAF	POSTN	TGFB1	IGFBP3	TGFB2	ASPN	LOXL2	COL4A1
Macro_APOE/NRG1	C1QC	TREM2	MRC1	APOE	NRG1	CD68
TNFRSF4+Tregs	TNFRSF4	TNFRSF9	LAIR2	FOXP3
