# Supplementary material for: Single-cell and spatial dissection of precancerous lesions underlying the initiation process of oral squamous cell carcinoma
Source: Cell Discov. 2023 Mar 13;9:28. doi: 10.1038/s41421-023-00532-4 (PMC10011538; doi:10.1038/s41421-023-00532-4)
Supplement: Supplementary file 9 — Supplementary Table S8 [file 41421_2023_532_MOESM9_ESM.xlsx]

## Sheet: Supplementary Table S8-1
Supplementary Table S8-1: Key resources table
REAGENT or RESOURCE	SOURCE	IDENTIFIER
Antibodies
Rabbit monoclonal anti-OX40	Cell Signal Technology	Cat#61637; RRID:AB_2799611
Rabbit monoclonal anti-FOXP3	R&D	Cat#MAB8214
Rabbit monoclonal anti-human APOE	Cell Signal Technology	Cat#13366; RRID:AB_2798191
Rabbit monoclonal anti-human PD-L1	Cell Signal Technology	Cat#13684s; RRID:AB_2687655
Mouse monoclonal anti-human PD-1	SinoBiological	Cat#10377-MM23
Mouse monoclonal anti-human PanCK	Genetech	Cat#GM351507
Rabbit monoclonal anti-human CD8	Biolynx	Cat#BX50036-C3
Rabbit monoclonal anti-human CD68	Biolynx	Cat#BX50031
Rabbit monoclonal anti-TGFB1	Abcam	Cat#ab215715; RRID:AB_2893156
Rabbit monoclonal anti-human VEGFA	Biolynx	Cat#BX50236-C3
Mouse monoclonal anti-human LY6K	Santa cruz	Cat#sc393560
Rabbit monoclonal anti-human LY6K	Abcam	Cat#ab246486
Rabbit monoclonal anti-LGALS1	Abcam	Cat#ab138513; RRID:AB_2894851
Goat polyclonal anti-CTSC	Novus biologicals	Cat#AF1071-SP
Rabbit monoclonal anti-TFAP2A	Abcam	Cat#ab108311; RRID:AB_10861200
Rabbit monoclonal [EPR3610] to Ki67	Abcam	Cat#ab92742; RRID:AB_10562976
Donkey anti mouse alexa 488	Thermo Fisher Scientific	Cat#A21202; RRID:AB_141607
Anti-rabbit IgG (H+L), F(ab')2 Fragment, alexa 555 conjugate	Cell Signal Technology	Cat#4413s; RRID:AB_10694110
Anti-rabbit IgG (H+L), F(ab')2 Fragment, alexa 488 conjugate	Cell Signal Technology	Cat#4412s; RRID:AB_1904025
Anti-mouse IgG (H+L), F(ab')2 Fragment (Alexa 555 Conjugate)	Cell Signal Technology	Cat#4409s; RRID:AB_1904022
Experimental Models: Organisms/Organoids
OLK organoids (moderate to severe)	De novo
OSS organoids (T1 stage)	De novo
6-week-old male C57BL/6 mice	Shanghai Jihui Laboratory Animal Care Co.,Ltd.
Chemicals, peptides, and recombinant proteins
4% PFA	Sigma Aldrich	Cat#P6148
Liberase™ DH	Roche	Cat#5401054001
THBS1	MedChemExpress	Cat#HY-P70725
DnaseI	Roche	Cat#10104159001
Matrigel	Corning	Cat#356237
dual-fluorescence AO/PI	Nexelcom	Cat#CS2-0106-5mL
GlutaMAX	Life Technologies	Cat#12634-034
HEPES	Life Technologies	Cat#15630-056
Primocin	InvivoGen	Cat#Ant-pm1
N-Ac-cys	Sigma-Aldrich	Cat#A9165-100G
Nicotinamide	Sigma-Aldrich	Cat#N0636
rhEGF	Peprotech	Cat#AF-100-15
rhFGF2	Peprotech	Cat#100-18B
rhFGF10	Peprotech	Cat#100-26
Prostaglandin E2	Tocris Bioscience	Cat#N2296
A-8301	Tocris Bioscience	Cat#2939
Y27632	Selleck	Cat#s1049
CHIR-99021	Sigma-Aldrich	Cat#SML1046
Forskolin	R&D Systems	Cat#1099
Lipofectamine 3000	Thermo	Cat#L3000015
Critical commercial assays
EdU Cell Proliferation Kit with Alexa Fluor 555	Beyotime	Cat#C0075L
Tumor Dissociation Kit, human	Miltenyi Biotec	Cat#130-095-929
Chromium Single Cell 3’ V3.1 Reagent Kits	10X Genomics	Cat#PN-1000121
Tissue OptimizationSlides & Reagent Kits	10X Genomics	Cat#431750/51
Visium Spatial Gene Expression Slides & Reagent Kits.	10X Genomics	Cat#PN-1000187
The tyramide signal amplification (TSA) 6-color IHC kit	WiSee Bio	D110061-50T
Deposited data
Software and algorithms
CellRanger v3.1.0	10X Genomics	https://support.10xgenomics.com/single-cell-gene-expression/software/pipelines/latest/installation
SpaceRanger v1.1.0	10X Genomics	https://support.10xgenomics.com/spatial-gene-expression/software/pipelines/latest/installation
Seurat v3.1.4	Stuart et al.	https://github.com/satijalab/seurat
STUtility v1.0.0	Ludvig Larsson & Joseph Bergenstråhle	https://github.com/jbergenstrahle/STUtility/
R v3.6.3	The R Foundation for Statistical Computing	https://www.r-project.org/
Python v3.8.5	Python software foundation	https://www.python.org/
Seurat v3.2.2	Stuart et al.	https://github.com/satijalab/seurat
Monocle v2.18.0	Trapnell et al.	https://github.com/cole-trapnell-lab/monocle-release
pySCENIC, v0.9.5	Aibar, S. et al	https://pyscenic.readthedocs.io/en/latest/
inferCNV v0.8.2	Tickle,T. et al	https://bioconductor.org/packages/release/bioc/html/infercnv.html
CellPhoneDB v2.0.0	Efremova et al.	https://github.com/Teichlab/cellphonedb
GSVA v1.32.0	Hanzelmann et al.	https://bioconductor.org/packages/release/bioc /html/GSVA.html
QuSAGE v2.16.1	Yaari G. et al	https://bioconductor.org/packages/devel/bioc/html/qusage.html
GEPIA2	Tang et al	http://gepia.cancer-pku.cn/index.html
Prism v8.0.2	GraphPad	https://www.graphpad.com/scientificsoftware/prism/
Slide center 3.0	3D HISTECH	https://www.3dhistech.com/research/slidecenter/slidemaster/
ImageJ 1.52n	Wayne Rasband, NIH	http://Imagej.nih.gov/ij
SiRNA information
Gene name	SiRNA Sequence
LY6K-SiRNA 3	CAACCUGACUGCGAGACAA TT
	UUGUCUCGCAGUCAGGUUG TT
TFAP2A-SiRNA 1	CCUGCUCACAUCACUAGUA TT
	UACUAGUGAUGUGAGCAGG TT

## Sheet: Supplementary Table S8-2
Supplementary Table S8-2: Antibody information
Antigen	Supplier	Cat. number	Origin	Reactivity	dilution IF	dilution IHC	dose
Rabbit monoclonal anti-OX40	Cell Signal Technology	61637	Rabbit	Human，mouse		1/50
Rabbit monoclonal anti-FOXP3	R&D	MAB8214	Rabbit	Human，mouse		1/200
Rabbit monoclonal anti-human APOE	Cell Signal Technology	13366	Rabbit	Human		1/250
Rabbit monoclonal anti-human PD-L1	Cell Signal Technology	13684s	Rabbit	Human		1/400
Mouse monoclonal anti-human PD-1	SinoBiological	10377-MM23	Mouse	Human		1/400
Mouse monoclonal anti-human PanCK	Genetech	GM351507	Mouse	Human		1X
Rabbit monoclonal anti-human CD8	Biolynx	BX50036-C3	Rabbit	Human		1/300
Rabbit monoclonal anti-human CD68	Biolynx	BX50031	Rabbit	Human		1/400
Rabbit monoclonal anti-TGFB1	Abcam	ab215715	Rabbit	Human，mouse		1/500
Rabbit monoclonal anti-human VEGFA	Biolynx	BX50236-C3	Rabbit	human		1/200
Mouse monoclonal anti-human LY6K	Santa cruz	sc393560	Mouse	Human		2 ug/ml
Rabbit monoclonal anti-human LY6K	Abcam	ab246486	Rabbit	Human	1/200	1/200
Rabbit monoclonal anti-LGALS1	Abcam	ab138513	Rabbit	Human，mouse	1/200	1/200
Goat polyclonal anti-CTSC	Novus biologicals	AF1071-SP	Goat	Human	1/200	1/200
Rabbit monoclonal anti-TFAP2A	Abcam	ab108311	Rabbit	Human，mouse	1/200	1/200
Rabbit monoclonal to Ki67	Abcam	ab92742	Rabbit	Human	1/200
Donkey anti mouse alexa 488	Invitrogen	A21202	Donkey		1/1000
Anti-rabbit IgG (H+L), F(ab')2 Fragment, alexa 555 conjugate	Cell Signal Technology	4413s	Goat		1/1000
Anti-rabbit IgG (H+L), F(ab')2 Fragment, alexa 488 conjugate	Cell Signal Technology	4412s	Goat		1/1000
Anti-mouse IgG (H+L), F(ab')2 Fragment (Alexa 555 Conjugate)	Cell Signal Technology	4409s	Goat		1/1000
InVivoMAb anti-mouse PD-1 (CD279) (clone RMP1-14)	BioXCell	BE0146	Mouse				200 mg/mouse
InVivoMAb anti-human/mouse-TGF-β (clone 1D11.16.8)	Selleck	A2113	Mouse				300 mg/mouse

## Sheet: Supplementary Table S8-3
Supplementary Table S8-3: Primers for Real-time PCR
Gene name	Primer-info	Sequence	length
cMYC	CMYC-174F	GGAGGAACAAGAAGATGAGGAAGA	22
	CMYC-174R	GCTGCGTAGTTGTGCTGATGTG	19
GAPDH	GAPDH-87F	TGCACCACCAACTGCTTAGC	17
	GAPDH-87R	GGCATGGACTGTGGTCATGAG	18
CDH1	CDH1-162F	CGAGAGCTACACGTTCACGG	17
	CDH1-162R	GGCCTTTTGACTGTAATCACACC	20
CD44	CD44-109F	CTGCCGCTTTGCAGGTGTA	16
	CD44-109R	CATTGTGGGCAAGGTGCTATT	19
Vimentin	Vimentin-142F	CCAAACTTTTCCTCCCTGAACC	22
	Vimentin-142R	CGTGATGCTGAGAAGTTTCGTTGA	24
CCND1	CCND1-135F	GCTGCGAAGTGGAAACCATC	20
	CCND1-135R	CCTCCTTCTGCACACATTTGAA	22
TFAP2A	TFAP2A-121F	AGGTCAATCTCCCTACACGAG	21
	TFAP2A-121R	GGAGTAAGGATCTTGCGACTGG	22
HIF1A	HIF1A-124F	GAACGTCGAAAAGAAAAGTCTCG	23
	HIF1A-124R	CCTTATCAAGATGCGAACTCACA	23
LY6K	LY6K-112F	ACGGACGAGGGTGACAATAGA	21
	LY6K-112R	CCGCTATAACGCAGTATGGC	20
LAMA3	LAMA3-190F	ACCCAGGCCAAGGACCTGAGG	21
	LAMA3-190R	GTGTTGCCCGATTAACATTG	20
ITGB4	ITGB4-195F	GCAGCTTCCAAATCACAGAGG	21
	ITGB4-195R	CCAGATCATCGGACATGGAGTT	22
BMI1	BMI1-82F	CGTGTATTGTTCGTTACCTGGA	22
	BMI1-82R	TTCAGTAGTGGTCTGGTCTTGT	22
PMEPA1	PMEPA1-125F	TGTCAGGCAACGGAATCCC	19
	PMEPA1-125R	CAGGTACGGATAGGTGGGC	19
GLS	GLS-114F	AGGGTCTGTTACCTAGCTTGG	21
	GLS-114R	ACGTTCGCAATCCTGTAGATTT	22
FOSL1	FOSL1-132F	CAGGCGGAGACTGACAAACTG	21
	FOSL1-132R	TCCTTCCGGGATTTTGCAGAT	21
TP63	p63-63F	GTCGAGCACCGCCAAGTC	18
	p63-63R	TGGCAGTAGAGTTTCTTCAGTTCAGT	26

## Sheet: Supplementary Table S8-4
Supplementary Table S8-4: siRNA information
Gene name	siRNA info	SiRNA Sequence
LY6K	LY6K-SiRNA 3	CAACCUGACUGCGAGACAA TT
		UUGUCUCGCAGUCAGGUUG TT
TFAP2A	TFAP2A-SiRNA 1	CCUGCUCACAUCACUAGUA TT
		UACUAGUGAUGUGAGCAGG TT

## Sheet: Supplementary Table S8-5
Supplementary Table S8-5: Reagents information
Reagents including Chemicals, peptides and recombinant proteins
Reagents	Supplier	Cat. number
4% PFA	Sigma Aldrich	Cat#P6148
Liberase™ DH	Roche	Cat#5401054001
THBS1	MedChemExpress	Cat#HY-P70725
DnaseI	Roche	Cat#10104159001
Matrigel	Corning	Cat#356237
dual-fluorescence AO/PI	Nexelcom	Cat#CS2-0106-5mL
GlutaMAX	Life Technologies	Cat#12634-034
HEPES	Life Technologies	Cat#15630-056
Primocin	InvivoGen	Cat#Ant-pm1
N2 Supplement	Life Technologies	Cat#17502-048
B27 Supplement	Life Technologies	Cat#12504-44
N-Ac-cys	Sigma-Aldrich	Cat#A9165-100G
Nicotinamide	Sigma-Aldrich	Cat#N0636
rhEGF	Peprotech	Cat#AF-100-15
rhFGF2	Peprotech	Cat#100-18B
rhFGF10	Peprotech	Cat#100-26
Prostaglandin E2	Tocris Bioscience	Cat#N2296
A-8301	Tocris Bioscience	Cat#2939
Y27632	Selleck	Cat#s1049
CHIR-99021	Sigma-Aldrich	Cat#SML1046
Forskolin	R&D Systems	Cat#1099
Penicillin-Streptomycin	Life Technologies	Cat#15070063
R-spondin-conditional medium	Home-made	N.A.
Noggin-conditional medium	Home-made	N.A.
Advanced DMEM/F12	Life Technologies	Cat#12634028
Triton X-100	Solarbio	Cat#T8200
DAPI	Thermo	Cat#62247
BSA	Solarbio	Cat#9048-46-8
the chromogen biphenyl-3,3′,4,4′-tetrayltetraammonium tetrachloride	DAKO	Cat#K346889-2
TRIzol	Invitrogen	Cat#15596026
PrimeScript™ RT reagent Kit	Takara	Cat#RR037A
TB Green® Premix Ex Taq™	Takara	Cat#RR820A
Lipofectamine 3000	Thermo	Cat#L3000015
Opti-MEM	Gibco	Cat#11058021
Tissue-Tek® O.C.T. Compound	SAKURA	Cat#4583
DMEM, high glucose	Corning	Cat#10-013-CVR
EdU Cell Proliferation Kit with Alexa Fluor 555	Beyotime	Cat#C0075L
Tumor Dissociation Kit, human	Miltenyi Biotec	Cat#130-095-929
Chromium Single Cell 3’ V3.1 Reagent Kits	10X Genomics	Cat#PN-1000121
Tissue OptimizationSlides & Reagent Kits	10X Genomics	Cat#431750/51
Visium Spatial Gene Expression Slides & Reagent Kits.	10X Genomics	Cat#PN-1000187
The tyramide signal amplification (TSA) 6-color IHC kit	WiSee Bio	D110061-50T
4-nitroquinoline-1 oxide (4-NQO)	Sigma-Aldrich	Cat#N8141
